# Supplementary material for: Metabolic symbiosis between oxygenated and hypoxic tumour cells: An agent-based modelling study
Source: PLoS Comput Biol. 2024 Mar 15;20(3):e1011944. doi: 10.1371/journal.pcbi.1011944 (PMC10971686; doi:10.1371/journal.pcbi.1011944)
Supplement: S1 File — This is the source file to open the network with GINsim software (http://ginsim.org) and all the Boolean logical conditions and respective supporting evidence can be seen there. Download GINsim software from http://ginsim.org and upload S1 File to visualise cell regulatory network and logical conditions. (ZGINML) [file pcbi.1011944.s003.zginml › GINsim-data/initialState]

<?xml version="1.0" encoding="UTF-8"?>
<initialStates>
  <initialState name="initState_1" value="EGFR;1"/>
  <initialState name="initState_2" value="FGFR;1"/>
  <initialState name="initState_3" value="p53;0 EGFR;1"/>
  <initialState name="initState_4" value="p53;0 FGFR;1"/>
  <initialState name="initState_5" value="EGFR;1 p14;0"/>
  <initialState name="initState_6" value="p14;0 FGFR;1"/>
  <initialState name="initState_7" value="PI3K;1 EGFR;1 AKT;1"/>
  <initialState name="initState_8" value="PI3K;1 AKT;1 FGFR;1"/>
  <initialState name="initState_9" value="RAF;1"/>
  <initialState name="initState_10" value="RAS;1"/>
  <initialState name="initState_11" value="RAF;0 EGFR;0 AKT;0 FGFR;1"/>
  <initialState name="initState_12" value="p21;0 p53;0 EGFR;1"/>
  <initialState name="initState_13" value="p21;0 p53;0 FGFR;1"/>
  <initialState name="initState_14" value="p21;1 p53;0 EGFR;1"/>
  <initialState name="initState_15" value="p21;1 p53;0 FGFR;1"/>
  <initialState name="initState_16" value="p38;0 JNK;0"/>
  <initialState name="initState_17" value="p38;1 JNK;1"/>
  <initialState name="initState_18" value="p38;0 JNK;1"/>
  <initialState name="initState_19" value="p38;1 JNK;0"/>
  <initialState name="initState_20" value="GADD45;0"/>
  <initialState name="initState_21" value="ERK;1"/>
  <initialState name="initState_22" value="RAS;1 JNK;1"/>
  <initialState name="initState_23" value="EGFR;1 PTEN;0"/>
  <initialState name="initState_24" value="FGFR;1 PTEN;0"/>
  <initialState name="initState_25" value="p21;1 Apoptosis;1 PI3K;1 FOS;0 AKT;0 MEK1_2;0 MDM2;0 MSK;1 TAOK;0 PTEN;1 ATM;0 RSK;0 GADD45;1 TGFBR;0 ELK1;1 MYC;1 Proliferation;0 MAP3K1_3;1 EGFR;0 RAS;1 FGFR;1 JUN;1 p38;1 FOXO3;1 RAF;1 TAK1;0 PKC;1 SMAD;0 SPRY;0 CREB;1 p14;1 ATF2;1 PDK1;1 MAX;1 AP1;1 p70;0 GAB1;1 PLCG;1 ERK;0 MTK1;1 p53;1 BCL2;0 PPP2CA;1 DUSP1;1 Growth_Arrest;1 JNK;1"/>
  <input name="input_0" value="TGFBR_stimulus;0 FGFR_stimulus;0 EGFR_stimulus;0 DNA_damage;0"/>
  <input name="input_1" value="TGFBR_stimulus;0 FGFR_stimulus;0 EGFR_stimulus;1 DNA_damage;0"/>
  <input name="input_2" value="TGFBR_stimulus;0 FGFR_stimulus;1 EGFR_stimulus;0 DNA_damage;0"/>
  <input name="input_3" value="TGFBR_stimulus;0 FGFR_stimulus;1 EGFR_stimulus;1 DNA_damage;0"/>
  <input name="input_4" value="TGFBR_stimulus;0 FGFR_stimulus;0 EGFR_stimulus;0 DNA_damage;1"/>
  <input name="input_5" value="TGFBR_stimulus;1 FGFR_stimulus;0 EGFR_stimulus;0 DNA_damage;0"/>
  <input name="input_6" value="TGFBR_stimulus;1 FGFR_stimulus;0 EGFR_stimulus;0 DNA_damage;1"/>
  <input name="input_7" value="TGFBR_stimulus;0 FGFR_stimulus;0 EGFR_stimulus;1 DNA_damage;1"/>
  <input name="input_8" value="TGFBR_stimulus;1 FGFR_stimulus;0 EGFR_stimulus;1 DNA_damage;0"/>
  <input name="input_9" value="TGFBR_stimulus;1 FGFR_stimulus;0 EGFR_stimulus;1 DNA_damage;1"/>
  <input name="input_10" value="TGFBR_stimulus;0 FGFR_stimulus;1 EGFR_stimulus;0 DNA_damage;1"/>
  <input name="input_11" value="TGFBR_stimulus;1 FGFR_stimulus;1 EGFR_stimulus;0 DNA_damage;0"/>
  <input name="input_12" value="TGFBR_stimulus;1 FGFR_stimulus;1 EGFR_stimulus;0 DNA_damage;1"/>
  <input name="input_13" value="TGFBR_stimulus;0 FGFR_stimulus;1 EGFR_stimulus;1 DNA_damage;1"/>
  <input name="input_14" value="TGFBR_stimulus;1 FGFR_stimulus;1 EGFR_stimulus;1 DNA_damage;0"/>
  <input name="input_15" value="TGFBR_stimulus;1 FGFR_stimulus;1 EGFR_stimulus;1 DNA_damage;1"/>
</initialStates>
